# Supplementary material for: A novel stabilization mechanism for the type VI secretion system sheath
Source: Proc Natl Acad Sci U S A. 2021 Feb 8;118(7):e2008500118. doi: 10.1073/pnas.2008500118 (PMC7896307; doi:10.1073/pnas.2008500118)
Supplement: Supplementary File [file pnas.2008500118.sd01.xlsx]

## Sheet: PHYLOGENETIC GROUP 1
Strain	T6SS cluster hyperlink	Identity/Coverage	TssAL	TssB	TssC	TssD (Hcp)	TssE	TssF	TssG	TssH (ClpV)	TssI (VgrG)	TssJ	TssK	TssL	TssM	TagA	TagAV
Pseudomonas aeruginosa PAO1	http://db-mml.sjtu.edu.cn/SecReT6/feature_page.php?t6ss_id=4	% Identity	1	1	1	1	1	1	1	1		1	1	1	1
		Coverage	1	1	1	1	1	1	1	1		1	1	1	1
Pseudomonas fluorescens F113	http://db-mml.sjtu.edu.cn/SecReT6/feature_page.php?t6ss_id=541	% Identity	0.7	0.85	0.92	0.78	0.77	0.77	0.79	0.79	1	0.68	0.77	0.67	0.65
		Coverage	1	0.97	0.99	0.96	0.97	1	1	0.99	1	0.86	1	0.98	1
Pseudomonas syringae pv. tomato str. DC3000	http://db-mml.sjtu.edu.cn/SecReT6/feature_page.php?t6ss_id=42	% Identity	0.778	0.8757	0.9347	0.94	0.8963	0.8375	0.8269	0.8405	0.59	0.6928	0.8713	0.7993	0.7864
		Coverage	1	1	0.99	1	1	0.98	1	0.99	0.96	0.98	1	1	1
Pseudomonas syringae pv. tomato str. DC3000	http://db-mml.sjtu.edu.cn/SecReT6/feature_page.php?t6ss_id=41	% Identity		0.7108	0.8574	0.55	0.48	0.6407	0.6418	0.6808	0.6	0.5758	0.6528	0.6109	0.59
		Coverage		0.98	1	0.95	0.97	1	1	0.99	0.89	0.78	0.97	0.82	1
Pseudomonas putida KT2440	http://db-mml.sjtu.edu.cn/SecReT6/feature_page.php?t6ss_id=13	% Identity	0.2449	0.5	0.6688	0.58	0.2969	0.352	0.3384		0.31	0.2683	0.3477	0.3447	0.2697
		Coverage	0.91	0.94	0.96	0.99	0.92	1	0.96		0.87	0.48	0.98	0.71	0.88
Pseudomonas putida KT2440	http://db-mml.sjtu.edu.cn/SecReT6/feature_page.php?t6ss_id=15	% Identity	0.2604	0.5		0.58	0.2687	0.3389	0.3475		0.32	0.2195	0.3531	0.3398	0.2605
		Coverage	0.76	0.97		0.99	0.97	1	0.89		0.86	0.48	0.98	0.71	0.98
Burkholderia pseudomallei 1026b	http://db-mml.sjtu.edu.cn/SecReT6/feature_page.php?t6ss_id=647	% Identity	0.3394	0.5155	0.6603	0.25	0.2925	0.3266	0.3161	0.5131	0.31	0.2292	0.218	0.2917	0.3299
		Coverage	0.77	0.95	0.96	0.96	0.77	1	0.91	0.9	0.85	0.73	0.99	0.24	0.24
Vibrio cholerae O1 biovar El Tor str. N16961	http://db-mml.sjtu.edu.cn/SecReT6/feature_page.php?t6ss_id=2	% Identity	0.2234	0.525	0.6939		0.3282	0.3833	0.4164	0.4679	0.37	0.2963	0.3829	0.3442	0.2602		1
		Coverage	0.9	0.95	0.99		0.94	1	0.94	0.99	0.88	0.77	0.99	0.74	0.98		1
Vibrio fischeri MJ11	http://db-mml.sjtu.edu.cn/SecReT6/feature_page.php?t6ss_id=300	% Identity	0.26	0.53	0.68	0.56	0.32	0.36	0.34	0.52	0.59	0.3	0.34	0.31	0.23		0.24
		Coverage	0.96	0.97	0.96	0.98	0.79	1	0.91	0.99	0.96	0.84	0.98	0.76	0.88		0.14
Vibrio furnissii NCTC 11218	http://db-mml.sjtu.edu.cn/SecReT6/feature_page.php?t6ss_id=530	% Identity	0.22	0.53	0.67		0.31	0.39	0.41	0.47	0.35	0.33	0.37	0.34	0.26		0.57
		Coverage	0.9	0.95	0.99		0.94	1	0.96	0.98	0.96	0.7	0.99	0.74	0.98		0.99
Vibrio harveyi ATCC BAA-1116	http://db-mml.sjtu.edu.cn/SecReT6/feature_page.php?t6ss_id=229	% Identity	0.24	0.54	0.69	0.55	0.31	0.35	0.36	0.51	0.33	0.34	0.35	0.3	0.22		0.27
		Coverage	0.92	0.95	0.96	0.94	0.79	1	0.95	1	0.86	0.69	0.98	0.76	0.88		0.35
Vibrio parahaemolyticus RIMD 2210633	http://db-mml.sjtu.edu.cn/SecReT6/feature_page.php?t6ss_id=43	% Identity	0.24	0.54	0.7	0.57	0.32	0.36	0.35	0.51	0.34	0.33	0.35	0.3	0.22		0.2
		Coverage	0.92	1	0.96	0.98	0.79	1	0.94	0.99	0.86	0.83	0.98	0.76	0.88		0.89
Aeromonas hydrophila subsp. hydrophila ATCC 7966	http://db-mml.sjtu.edu.cn/SecReT6/feature_page.php?t6ss_id=157	% Identity	0.2652	0.5	0.6772	0.58	0.2923	0.3593	0.3712	0.4848	0.38	0.2595	0.3688	0.4323	0.2618	1
		Coverage	0.91	0.92	0.96	0.98	0.96	1	0.96	0.98	0.86	0.77	0.99	0.53	0.99	1
Proteus mirabilis BB2000	http://db-mml.sjtu.edu.cn/SecReT6/feature_page.php?t6ss_id=838	% Identity	0.22	0.51	0.65	0.61	0.35	0.32	0.33	0.46	0.3	0.19	0.35	0.31	0.26	0.3
		Coverage	0.92	0.94	1	0.98	0.92	0.99	0.93	0.95	0.82	0.79	0.99	0.83	0.97	0.97
Escherichia coli O55:H7 str. RM12579	http://db-mml.sjtu.edu.cn/SecReT6/feature_page.php?t6ss_id=635	% Identity	0.2996	0.4551	0.5468	0.59	0.2955	0.3123	0.3645	0.4684	0.32	0.2028	0.3596	0.3976	0.2622	0.32
		Coverage	0.43	0.92	0.56	0.98	0.96	1	0.86	0.98	0.75	0.75	0.99	0.56	0.98	0.93
Escherichia coli O157:H7 str. EDL933	http://db-mml.sjtu.edu.cn/SecReT6/feature_page.php?t6ss_id=6	% Identity	0.2996	0.4487	0.6414	0.59	0.303	0.3123	0.3645	0.4684	0.32	0.2028	0.3596	0.3976	0.2613	0.32
		Coverage	0.43	0.92	0.91	0.98	0.96	1	0.86	0.98	0.75	0.75	0.99	0.56	0.98	0.93
Dickeya dadantii Ech586	http://db-mml.sjtu.edu.cn/SecReT6/feature_page.php?t6ss_id=373	% Identity	0.2621	0.5385	0.6632		0.2615	0.3488	0.407	0.4835	0.36	0.2319	0.3716	0.4359	0.2537	0.69
		Coverage	0.85	0.92	0.98		0.96	1	0.84	0.98	0.91	0.72	0.99	0.53	0.97	0.98
Yersinia pseudotuberculosis IP 31758	http://db-mml.sjtu.edu.cn/SecReT6/feature_page.php?t6ss_id=220	% Identity	0.24	0.46	0.67	0.6	0.34	0.34	0.35	0.48	0.34	0.27	0.36	0.34	0.26	0.32
		Coverage	0.89	0.94	0.96	0.98	0.92	1	0.94	0.95	0.85	0.55	0.99	0.87	0.98	0.97
Shigella sonnei 53G	http://db-mml.sjtu.edu.cn/SecReT6/feature_page.php?t6ss_id=538	% Identity	0.25	0.46	0.55	0.59	0.3	0.31	0.36	0.45	0.34	0.2	0.36	0.4		0.32
		Coverage	0.85	0.93	0.56	0.98	0.96	1	0.86	0.98	0.72	0.75	0.99	0.56		0.93
Salmonella enterica subsp. enterica serovar Dublin str. CT_02021853	http://db-mml.sjtu.edu.cn/SecReT6/feature_page.php?t6ss_id=302	% Identity	0.27	0.46	0.63	0.6	0.3	0.32	0.36	0.47	0.32	0.23	0.35	0.38	0.26	0.31
		Coverage	0.54	0.92	0.97	0.98	0.96	1	0.84	0.98	0.84	0.75	0.99	0.56	0.97	0.9

## Sheet: PHYLOGENETIC GROUP 2
Strain	T6SS cluster hyperlink	Identity/Coverage	TssAL	TssB	TssC	TssD (Hcp)	TssE	TssF	TssG	TssH (ClpV)	TssI (VgrG)	TssJ	TssK	TssL	TssM	TagL	TagA	TagAO
Escherichia coli 042	http://db-mml.sjtu.edu.cn/SecReT6/feature_page.php?t6ss_id=463	% Identity	1	1	1	1	1	1	1	1	1	1	1	1	1	1	1
		Coverage	1	1	1	1	1	1	1	1	1	1	1	1	1	1	1
Salmonella enterica subsp. arizonae serovar 62:z4,z23:-- str. RSK2980	http://db-mml.sjtu.edu.cn/SecReT6/feature_page.php?t6ss_id=238	% Identity	0.61	0.74	0.87	0.94	0.77	0.81	0.71	0.82	0.63	0.57	0.75	0.65	0.6	0.5	0.43
		Coverage	0.6	0.99	1	1	0.99	1	1	0.97	0.98	1	1	1	0.96	0.99	0.9
Edwardsiella tarda C07-087	http://db-mml.sjtu.edu.cn/SecReT6/feature_page.php?t6ss_id=738	% Identity	0.62	0.71	0.85	0.94	0.73	0.81	0.7	0.75	0.63	0.56	0.73	0.69	0.6	0.46	0.39
		Coverage	0.99	1	0.99	1	0.97	0.99	0.99	0.99	0.98	1	1	0.97	0.92	0.95	0.99
Pantoea ananatis LMG 20103	http://db-mml.sjtu.edu.cn/SecReT6/feature_page.php?t6ss_id=385	% Identity	0.6105	0.7195	0.8602	0.9387	0.7643	0.6099	0.4667	0.7726	0.4013	0.4583	0.5558	0.3915	0.424	0.3531	0.4184
		Coverage	0.99	0.99	1	1	0.97	1	0.93	0.98	0.87	0.92	1	0.84	0.98	0.96	0.9
Erwinia amylovora CFBP1430	http://db-mml.sjtu.edu.cn/SecReT6/feature_page.php?t6ss_id=387	% Identity	0.526	0.7212	0.846	0.8037	0.7391	0.6265	0.4925	0.7246	0.4374	0.4522	0.52	0.42	0.449	0.3501	0.4124
		Coverage	0.99	1	1	1	0.96	1	1	0.98	0.91	0.88	1	0.87	0.89	0.95	0.99
Enterobacter asburiae LF7a	http://db-mml.sjtu.edu.cn/SecReT6/feature_page.php?t6ss_id=457	% Identity	0.62	0.74	0.87	0.93	0.74	0.61	0.48	0.79	0.4	0.45	0.56	0.4	0.43	0.36	0.42
		Coverage	0.99	0.99	0.99	1	0.97	1	0.93	0.99	0.9	0.92	1	0.84	0.95	0.96	0.96
Erwinia billingiae Eb661	http://db-mml.sjtu.edu.cn/SecReT6/feature_page.php?t6ss_id=401	% Identity	0.56	0.77	0.83	0.9	0.74	0.61	0.48	0.74	0.43	0.49	0.55	0.38	0.45	0.36	0.43
		Coverage	0.99	1	1	1	0.97	1	0.95	0.99	0.89	0.93	1	0.9	0.89	0.85	0.91
Klebsiella variicola At-22	http://db-mml.sjtu.edu.cn/SecReT6/feature_page.php?t6ss_id=377	% Identity	0.56	0.7	0.82	0.96		0.6	0.45	0.77	0.42	0.49	0.56	0.39	0.44	0.35
		Coverage	0.99	0.98	0.99	1		1	0.95	0.99	0.91	0.85	1	0.91	0.89	0.98
Klebsiella pneumoniae subsp. pneumoniae 1084	http://db-mml.sjtu.edu.cn/SecReT6/feature_page.php?t6ss_id=691	% Identity	0.5951	0.7055	0.823	0.9571		0.5945	0.4639	0.7674	0.4078	0.4936	0.5692	0.3868	0.4276	0.3484
		Coverage	0.99	0.98	0.99	1		1	0.95	0.99	0.94	0.85	1	0.91	0.97	0.98
Yersinia pestis Z176003	http://db-mml.sjtu.edu.cn/SecReT6/feature_page.php?t6ss_id=392	% Identity	0.5926	0.7134	0.7957	0.8773	0.7101	0.6337	0.4926	0.7084	0.4305	0.4878	0.6014	0.3744	0.433	0.3629	0.381
		Coverage	0.99	0.99	0.99	1	0.96	1	0.99	0.99	0.87	0.9	0.91	0.97	0.98	0.98	0.98
Yersinia pseudotuberculosis IP 31758	http://db-mml.sjtu.edu.cn/SecReT6/feature_page.php?t6ss_id=222	% Identity	0.59	0.7	0.81	0.87	0.72	0.63	0.5		0.41	0.48	0.59	0.48	0.43	0.36	0.38
		Coverage	0.99	0.99	1	1	0.94	1	0.96		0.96	0.9	0.99	0.68	0.98	0.88	0.98
Serratia marcescens FGI94	http://db-mml.sjtu.edu.cn/SecReT6/feature_page.php?t6ss_id=723	% Identity	0.6026	0.8086	0.8583	0.9264	0.7357	0.6133	0.4893	0.7708	0.399	0.4737	0.558	0.4293	0.4328	0.3715	0.4659
		Coverage	0.99	0.68	1	1	0.97	1	0.96	0.99	0.91	0.93	1	0.84	0.95	0.96	0.99
Pseudomonas putida W619	http://db-mml.sjtu.edu.cn/SecReT6/feature_page.php?t6ss_id=262	% Identity	0.5249	0.6708	0.7305	0.8712	0.558	0.6433	0.5091	0.6263	0.438	0.4452	0.5299	0.3467	0.4263	0.3487		1
		Coverage	0.98	0.97	0.99	1	0.96	0.99	0.97	0.99	0.88	0.85	1	0.69	0.89	0.95		1
Escherichia coli CFT073	http://db-mml.sjtu.edu.cn/SecReT6/feature_page.php?t6ss_id=37	% Identity	0.55	0.66	0.79	0.82	0.55	0.67	0.54	0.7	0.43	0.44	0.57	0.39	0.45	0.38	0.33
		Coverage	0.96	0.99	1	1	0.96	0.91	0.94	0.99	0.96	1	1	0.96	0.96	0.86	0.87
Pseudomonas resinovorans NBRC 106553	http://db-mml.sjtu.edu.cn/SecReT6/feature_page.php?t6ss_id=808	% Identity	0.53	0.72	0.78	0.88	0.57	0.67	0.51	0.67	0.44	0.36	0.58	0.44	0.44	0.34		0.53
		Coverage	0.98	0.99	0.99	1	0.96	1	0.97	0.99	0.9	0.91	1	0.76	0.89	0.86		0.96
Enterobacter cloacae subsp. cloacae ATCC 13047	http://db-mml.sjtu.edu.cn/SecReT6/feature_page.php?t6ss_id=396	% Identity	0.6	0.7	0.82		0.74	0.58	0.47	0.79		0.47	0.56	0.37	0.44	0.31	0.44
		Coverage	0.99	0.98	1		0.97	0.82	0.95	0.85		0.91	1	0.84	0.9	0.83	0.98
Pseudomonas sp. UW4	http://db-mml.sjtu.edu.cn/SecReT6/feature_page.php?t6ss_id=713	% Identity	0.54	0.7	0.77	0.77	0.58	0.64	0.51	0.67	0.4	0.44	0.55	0.38	0.42	0.32		0.53
		Coverage	0.98	0.98	0.99	1	0.97	1	1	0.99	0.96	0.92	0.99	0.94	0.93	0.97		0.97
Cupriavidus metallidurans CH34	http://db-mml.sjtu.edu.cn/SecReT6/feature_page.php?t6ss_id=124	% Identity	0.39	0.65	0.73	0.77	0.42	0.51	0.32	0.61	0.36	0.39	0.49	0.34	0.33	0.31
		Coverage	0.96	0.96	0.97	0.98	0.93	0.99	0.94	0.98	0.94	0.89	0.61	0.9	0.87	0.86
Ralstonia eutropha JMP134	http://db-mml.sjtu.edu.cn/SecReT6/feature_page.php?t6ss_id=89	% Identity	0.42	0.65	0.73	0.76	0.46	0.52	0.34	0.6	0.34	0.37	0.47	0.3	0.32	0.32
		Coverage	0.96	0.95	0.97	0.98	0.93	0.99	0.87	0.98	0.96	0.92	0.99	0.91	0.95	0.79
Burkholderia ambifaria MC40-6	http://db-mml.sjtu.edu.cn/SecReT6/feature_page.php?t6ss_id=270	% Identity	0.41	0.67	0.74	0.75	0.48	0.51	0.34	0.56	0.36	0.37	0.4	0.29	0.32	0.32
		Coverage	0.94	0.93	0.99	0.98	0.88	0.99	0.94	0.99	0.87	0.84	0.99	0.92	0.91	0.79

## Sheet: PHYLOGENETIC GROUP 3
Strains	T6SS cluster hyperlink	Identity/Coverage	TssAS	TssB	TssC	TssD (Hcp)	TssE	TssF	TssG	TssH (ClpV)	TssI (VgrG)	TssJ	TssK	TssL	TssM	TagJ
Pseudomonas aeruginosa PAO1	http://db-mml.sjtu.edu.cn/SecReT6/feature_page.php?t6ss_id=3	% Identity	1	1	1	1	1	1	1	1	1	1	1	1	1	1
		Coverage	1	1	1	1	1	1	1	1	1	1	1	1	1	1
Pseudomonas fluorescens F113	http://db-mml.sjtu.edu.cn/SecReT6/feature_page.php?t6ss_id=540	% Identity	0.58	0.94	0.91	0.78	0.66	0.81	0.71	0.87	0.72	0.46	0.76	0.76	0.78
		Coverage	0.99	0.95	0.99	1	0.99	1	0.93	0.99	0.99	0.74	1	0.95	1
Pseudomonas protegens Pf-5	http://db-mml.sjtu.edu.cn/SecReT6/feature_page.php?t6ss_id=35	% Identity	0.59	0.93	0.92	0.76	0.68	0.81	0.71	0.87	0.71	0.39	0.77	0.76	0.78
		Coverage	0.99	0.97	1	0.99	0.99	1	0.98	0.99	0.99	0.99	1	1	1
Acidovorax citrulli AAC00-1	http://db-mml.sjtu.edu.cn/SecReT6/feature_page.php?t6ss_id=164	% Identity	0.34	0.75	0.77	0.41	0.44	0.49	0.49	0.65		0.42	0.47	0.44	0.39	0.4538
		Coverage	0.98	0.91	1	1	0.92	0.99	0.85	0.39		0.72	0.99	0.9	0.99	0.86
Erwinia amylovora CFBP1430	http://db-mml.sjtu.edu.cn/SecReT6/feature_page.php?t6ss_id=386	% Identity	0.34	0.72	0.74	0.46	0.42	0.44	0.43	0.6	0.43	0.33	0.41	0.45	0.36	0.3878
		Coverage	0.98	0.95	0.95	1	0.92	0.99	0.89	0.99	0.99	0.83	1	0.85	0.98	0.9
Pantoea ananatis LMG 20103	http://db-mml.sjtu.edu.cn/SecReT6/feature_page.php?t6ss_id=384	% Identity	0.3101	0.75	0.73	0.44	0.42	0.45	0.43	0.6	0.42	0.32	0.43	0.44	0.35	0.3371
		Coverage	0.98	0.94	0.99	1	0.93	0.99	0.88	0.99	0.99	0.88	1	0.84	0.97	0.91
Azoarcus sp. BH72	http://db-mml.sjtu.edu.cn/SecReT6/feature_page.php?t6ss_id=161	% Identity	0.35	0.82	0.8	0.66	0.47	0.54	0.5	0.76	0.51	0.37	0.49	0.46	0.42	0.55
		Coverage	0.98	0.95	0.99	0.98	0.95	1	0.95	0.99	0.86	0.9	0.99	0.97	0.98	0.91
Burkholderia pseudomallei 1026b	http://db-mml.sjtu.edu.cn/SecReT6/feature_page.php?t6ss_id=645	% Identity	0.2825	0.7515	0.75	0.44	0.4	0.43	0.41	0.53	0.36	0.34	0.4	0.41	0.32	0.3789
		Coverage	0.96	0.95	0.96	0.98	0.87	0.99	0.87	0.98	0.93	0.81	0.99	0.84	0.98	0.88
Bordetella bronchiseptica RB50	http://db-mml.sjtu.edu.cn/SecReT6/feature_page.php?t6ss_id=9	% Identity	0.43	0.73	0.75	0.41	0.46	0.48	0.44	0.59	0.43	0.34	0.47	0.49	0.4	0.44
		Coverage	0.36	0.92	0.99	0.94	0.92	0.99	0.87	0.99	0.9	0.9	0.99	0.84	0.98	0.87
Enterobacter cloacae subsp. cloacae ATCC 13047	http://db-mml.sjtu.edu.cn/SecReT6/feature_page.php?t6ss_id=395	% Identity	0.34	0.73	0.74	0.46	0.45	0.44	0.43	0.61	0.42	0.36	0.44	0.45	0.36	0.38
		Coverage	0.98	0.95	0.95	1	0.89	0.99	0.88	0.99	0.98	0.68	1	0.84	0.99	0.77
Salmonella enterica subsp. enterica serovar Heidelberg str. 41578	http://db-mml.sjtu.edu.cn/SecReT6/feature_page.php?t6ss_id=820	% Identity	0.32	0.71	0.71	0.46	0.36	0.41	0.39	0.53	0.39	0.43	0.36	0.36	0.32	0.36
		Coverage	0.96	0.95	0.98	0.98	0.93	0.99	0.87	0.97	0.97	0.77	0.99	0.82	0.99	0.89
Serratia marcescens WW4	http://db-mml.sjtu.edu.cn/SecReT6/feature_page.php?t6ss_id=730	% Identity	0.38	0.72	0.74	0.48	0.44	0.46	0.44	0.63	0.43	0.35	0.47	0.44	0.37	0.38
		Coverage	0.99	0.94	0.97	1	0.92	0.99	0.87	0.99	0.98	0.74	0.98	0.84	0.97	0.9
Xanthomonas oryzae oryzae PXO99A	http://db-mml.sjtu.edu.cn/SecReT6/feature_page.php?t6ss_id=286	% Identity	0.3681	0.6376	0.7146	0.4451	0.4873	0.5328	0.4424	0.6964	0.4084		0.4652	0.3707	0.3345	0.4078
		Coverage	0.98	0.86	0.99	0.97	0.92	1	0.91	0.99	0.94		1	0.94	0.99	0.89
Mesorhizobium loti MAFF303099	http://db-mml.sjtu.edu.cn/SecReT6/feature_page.php?t6ss_id=7	% Identity	0.29	0.46	0.59	0.26	0.31	0.36	0.36	0.57	0.41	0.33	0.37	0.3	0.34
		Coverage	0.98	0.9	0.95	0.83	0.85	0.99	0.94	0.99	0.96	0.94	0.97	0.97	0.97
Sinorhizobium fredii USDA 257	http://db-mml.sjtu.edu.cn/SecReT6/feature_page.php?t6ss_id=669	% Identity	0.27	0.46	0.6	0.27	0.31	0.38	0.38	0.58	0.41	0.33	0.34	0.32	0.32
		Coverage	1	0.88	0.95	0.83	0.75	0.99	0.94	0.99	0.96	0.84	0.97	0.97	0.99
Burkholderia pseudomallei 1026b	http://db-mml.sjtu.edu.cn/SecReT6/feature_page.php?t6ss_id=644	% Identity	0.4	0.7	0.74	0.45	0.39	0.44	0.43	0.56	0.4	0.35	0.38	0.37	0.31	0.3658
		Coverage	0.41	0.96	0.96	1	0.9	0.99	0.87	0.92	0.85	0.87	1	0.84	0.95	0.81
Burkholderia pseudomallei 1026b	http://db-mml.sjtu.edu.cn/SecReT6/feature_page.php?t6ss_id=648	% Identity	0.25	0.56	0.62	0.36	0.31	0.3	0.28	0.42	0.37	0.34	0.35	0.29	0.26
		Coverage	0.94	0.85	0.99	0.96	0.56	0.96	0.87	0.98	0.82	0.81	0.98	0.96	0.98
Burkholderia pseudomallei 1026b	http://db-mml.sjtu.edu.cn/SecReT6/feature_page.php?t6ss_id=646	% Identity	0.4	0.7	0.75	0.4	0.43	0.47	0.41	0.59	0.45	0.35	0.49	0.5	0.39
		Coverage	0.19	0.97	0.95	0.99	0.89	1	0.89	0.99	0.93	0.83	0.99	0.84	0.99
Citrobacter rodentium ICC168	http://db-mml.sjtu.edu.cn/SecReT6/feature_page.php?t6ss_id=374	% Identity	0.26	0.74	0.73	0.44	0.35	0.41	0.38	0.54	0.34	0.33	0.37	0.34		0.34
		Coverage	0.95	0.95	0.97	1	0.89	0.99	0.85	0.96	0.95	0.87	0.99	0.84		0.9
Methylobacterium nodulans ORS 2060	http://db-mml.sjtu.edu.cn/SecReT6/feature_page.php?t6ss_id=327	% Identity	0.3	0.51	0.64	0.51	0.34	0.39	0.4	0.57	0.38		0.38	0.33	0.34
		Coverage	0.98	0.98	0.95	1	0.71	1	0.87	0.99	0.93		0.99	0.38	0.98

## Sheet: PHYLOGENETIC GROUP 4A
Strains	T6SS cluster hyperlink	Identity/Coverage	TssAS	TssB	TssC	TssD (Hcp)	TssE	TssF	TssG	TssH (ClpV)	TssI (VgrG)	TssJ	TssK	TssL	TssM
Pseudomonas aeruginosa PAO1	http://db-mml.sjtu.edu.cn/SecReT6/feature_page.php?t6ss_id=5	% Identity	1	1	1	1	1	1	1	1	1		1	1	1
		Coverage	1	1	1	1	1	1	1	1	1		1	1	1
Pseudomonas fluorescens F113	http://db-mml.sjtu.edu.cn/SecReT6/feature_page.php?t6ss_id=539	% Identity	0.59	0.8	0.92	0.87	0.57	0.77	0.7	0.85	0.82		0.7	0.6	0.49
		Coverage	0.99	0.98	1	1	0.98	1	1	1	1		0.99	0.98	0.96
Azotobacter vinelandii CA	http://db-mml.sjtu.edu.cn/SecReT6/feature_page.php?t6ss_id=754	% Identity	0.59	0.83	0.87	0.84	0.57	0.78	0.72	0.82	0.81		0.66	0.59	0.48
		Coverage	0.93	0.91	1	1	0.99	1	1	1	1		0.99	0.99	0.97
Citrobacter rodentium ICC168	http://db-mml.sjtu.edu.cn/SecReT6/feature_page.php?t6ss_id=375	% Identity	0.41	0.71	0.8	0.67	0.36	0.44	0.34	0.63	0.59		0.39	0.41
		Coverage	0.96	0.88	0.98	0.98	0.48	0.99	0.98	0.99	0.98		0.99	0.55
Salmonella bongori N268-08	http://db-mml.sjtu.edu.cn/SecReT6/feature_page.php?t6ss_id=828	% Identity	0.39	0.67	0.81	0.66	0.33	0.43	0.37	0.63	0.58		0.35	0.36	0.26
		Coverage	0.97	0.95	0.97	0.98	0.91	0.98	0.89	0.99	0.98		0.94	0.79	0.96
Candidatus Nitrospira defluvii	http://db-mml.sjtu.edu.cn/SecReT6/feature_page.php?t6ss_id=407	% Identity	0.31	0.59	0.62	0.26	0.29	0.38	0.32	0.49	0.39	1	0.3	0.32	0.25
		Coverage	0.97	0.86	0.98	0.8	0.8	0.98	0.94	0.99	0.95	1	0.39	0.71	0.21
Bordetella avium 197N	http://db-mml.sjtu.edu.cn/SecReT6/feature_page.php?t6ss_id=282	% Identity	0.36	0.54	0.64	0.38	0.33	0.35	0.32	0.54	0.33		0.3	0.38	0.24
		Coverage	0.96	1	0.98	0.92	0.95	0.97	0.9	0.99	0.95		0.97	0.56	0.89
Burkholderia phymatum STM815	http://db-mml.sjtu.edu.cn/SecReT6/feature_page.php?t6ss_id=274	% Identity	0.33	0.58	0.66	0.45	0.31	0.41	0.34	0.53	0.4		0.3	0.33	0.24
		Coverage	0.97	0.88	0.97	0.97	0.98	0.98	0.84	1	0.99		0.97	0.66	0.98
Geobacter bemidjiensis Bem	http://db-mml.sjtu.edu.cn/SecReT6/feature_page.php?t6ss_id=296	% Identity	0.37	0.53	0.61	0.3	0.27	0.33	0.28		0.39	1	0.28	0.37	0.25
		Coverage	0.38	0.92	0.95	0.92	0.69	0.97	0.94		0.91	1	0.4	0.35	0.28
Ralstonia eutropha H16	http://db-mml.sjtu.edu.cn/SecReT6/feature_page.php?t6ss_id=144	% Identity	0.33	0.55	0.65	0.42	0.38	0.4	0.35	0.54	0.4		0.33	0.35	0.25
		Coverage	0.98	0.96	0.99	0.97	0.65	0.97	0.91	1	0.96		0.97	0.65	0.94

## Sheet: PHYLOGENETIC GROUP 4B
Strains	T6SS cluster hyperlink	Identity/Coverage	TssAS	TssB	TssC	TssD (Hcp)	TssE	TssF	TssG	TssH (ClpV)	TssI (VgrG)	TssJ	TssK	TssL	TssM	TagP	TagB	TagL
Pseudomonas putida KT2440	http://db-mml.sjtu.edu.cn/SecReT6/feature_page.php?t6ss_id=14	% Identity	1	1	1	1	1	1	1	1	1	1	1	1	1	1	1
		Coverage	1	1	1	1	1	1	1	1	1	1	1	1	1	1	1
Pseudomonas putida W619	http://db-mml.sjtu.edu.cn/SecReT6/feature_page.php?t6ss_id=261	% Identity	0.83	0.94	0.98	0.98	0.97	0.95	0.94	0.94	0.62	0.9	0.98	0.94	0.9	0.89	0.9398
		Coverage	1	0.93	1	0.95	1	1	1	0.98	1	1	1	1	1	1	0.98
Pseudomonas syringae pv. syringae B728a	http://db-mml.sjtu.edu.cn/SecReT6/feature_page.php?t6ss_id=86	% Identity	0.7258	0.9157	0.944	0.8721	0.8143	0.8541	0.8315	0.8522	0.684	0.6083	0.8658	0.8445	0.7025	0.7846	0.8434
		Coverage	1	0.93	1	0.95	0.87	1	1	0.98	0.99	0.98	1	1	0.99	1	0.98
Pseudomonas syringae pv. phaseolicola 1448A	http://db-mml.sjtu.edu.cn/SecReT6/feature_page.php?t6ss_id=55	% Identity	0.73	0.92	0.94	0.88	0.81	0.85	0.83	0.85		0.61	0.86	0.84	0.71	0.78	0.84
		Coverage	1	0.93	1	0.95	0.87	1	1	0.98		0.98	1	1	0.99	1	0.99
Azoarcus sp. BH72	http://db-mml.sjtu.edu.cn/SecReT6/feature_page.php?t6ss_id=160	% Identity	0.35	0.59	0.7	0.51	0.33	0.46	0.4		0.32	0.3	0.45	0.39	0.26			0.3
		Coverage	0.96	0.84	0.94	0.95	0.93	0.99	0.97		0.76	0.57	1	0.91	0.92			0.22
Burkholderia pseudomallei 1026b	http://db-mml.sjtu.edu.cn/SecReT6/feature_page.php?t6ss_id=642	% Identity	0.33	0.61	0.68	0.31	0.36	0.38	0.35	0.59		0.33	0.4	0.37	0.26			0.44
		Coverage	0.97	0.84	0.95	0.77	0.94	0.99	0.96	0.97		0.63	0.99	0.85	0.91			0.98
Ralstonia solanacearum GMI1000	http://db-mml.sjtu.edu.cn/SecReT6/feature_page.php?t6ss_id=26	% Identity	0.3244	0.6273	0.7082	0.3254	0.3851	0.3862	0.3506	0.5756	0.3374	0.3077	0.4139	0.41	0.2712			0.44
		Coverage	0.92	0.84	0.94	0.91	0.92	0.99	0.93	0.98	0.75	0.64	0.99	0.84	0.92			0.98
Burkholderia cenocepacia J2315	http://db-mml.sjtu.edu.cn/SecReT6/feature_page.php?t6ss_id=292	% Identity	0.314	0.6	0.674	0.2908	0.3576	0.401	0.3444	0.5907		0.3675	0.4072	0.3661	0.2674			0.45
		Coverage	1	0.86	0.99	0.77	0.94	0.99	0.96	0.97		0.47	0.99	0.92	0.94			0.99
Acinetobacter baumannii ATCC 17978	http://db-mml.sjtu.edu.cn/SecReT6/feature_page.php?t6ss_id=195	% Identity	0.27	0.47	0.67	0.35	0.32	0.29	0.25	0.57	0.27		0.36	0.33	0.3			1
		Coverage	0.72	0.41	0.88	0.91	0.68	0.35	0.79	0.98	0.4		0.85	0.65	0.72			1
Chromobacterium violaceum ATCC 12472	http://db-mml.sjtu.edu.cn/SecReT6/feature_page.php?t6ss_id=49	% Identity	0.3562	0.7152	0.7553	0.5	0.4241	0.4443	0.3981	0.5741	0.3484	0.3017	0.3956	0.3899	0.2901			0.29
		Coverage	0.98	0.82	0.94	0.95	0.98	0.99	0.89	0.97	0.81	0.47	1	0.91	0.98			0.35

## Sheet: PHYLOGENETIC GROUP 5
Strains	T6SS cluster hyperlink	Identity/Coverage	TssAS	TssB	TssC	TssD (Hcp)	TssE	TssF	TssG	TssH (ClpV)	TssI (VgrG)	TssJ	TssK	TssL	TssM	TagJ
Agrobacterium tumefaciens str. C58	http://db-mml.sjtu.edu.cn/SecReT6/feature_page.php?t6ss_id=16	% Identity	1	1	1	1	1	1	1	1	1		1	1	1	1
		Coverage	1	1	1	1	1	1	1	1	1		1	1	1	1
Rhizobium etli bv. mimosae str. Mim1	http://db-mml.sjtu.edu.cn/SecReT6/feature_page.php?t6ss_id=836	% Identity	0.6	0.86	0.74	0.91	0.72	0.68	0.59	0.61	0.77		0.83	0.71	0.67	0.58
		Coverage	0.95	0.95	0.97	1	1	1	0.97	0.95	0.91		1	0.97	1	1
Rhizobium leguminosarum bv trifolii	http://db-mml.sjtu.edu.cn/SecReT6/feature_page.php?t6ss_id=897	% Identity	0.57	0.85	0.74		0.72	0.66	0.57				0.82	0.7	0.67	0.57
		Coverage	0.99	0.95	0.97		1	1	0.97				1	0.97	1	1
Rhizobium leguminosarum viciae	http://db-mml.sjtu.edu.cn/SecReT6/feature_page.php?t6ss_id=147	% Identity	0.59	0.85	0.75	0.91	0.73	0.66	0.58		0.79		0.82	0.7	0.67	0.56
		Coverage	0.91	0.95	0.97	1	1	1	0.97		0.91		1	0.97	1	1
Agrobacterium vitis S4	http://db-mml.sjtu.edu.cn/SecReT6/feature_page.php?t6ss_id=329	% Identity	0.61	0.86	0.72	0.88	0.72	0.68	0.63	0.68			0.82	0.73	0.69	0.56
		Coverage	0.94	0.99	0.97	1	1	1	0.98	1			1	0.97	1	0.97
Agrobacterium sp. H13-3	http://db-mml.sjtu.edu.cn/SecReT6/feature_page.php?t6ss_id=438	% Identity	0.85	0.99	0.96	0.99	0.96	0.94	0.91	0.93	0.7		0.98	0.93	0.95	0.92
		Coverage	1	1	1	1	1	1	0.99	1	0.9		1	1	1	1
Azospirillum lipoferum 4B	http://db-mml.sjtu.edu.cn/SecReT6/feature_page.php?t6ss_id=525	% Identity	0.33	0.71	0.43	0.58	0.37	0.45	0.36	0.46	0.34	1	0.5	0.37	0.32	0.38
		Coverage	0.99	0.95	0.97	1	0.91	1	0.76	0.95	0.69	1	0.99	0.79	0.98	0.94
Azorhizobium caulinodans ORS 571	http://db-mml.sjtu.edu.cn/SecReT6/feature_page.php?t6ss_id=235	% Identity	0.34	0.65	0.43	0.57	0.35	0.45	0.33	0.49	0.36	0.31	0.48	0.31	0.28	0.32
		Coverage	0.94	0.95	0.96	1	0.69	1	0.76	0.95	0.69	0.55	0.99	0.74	0.96	0.94
Vibrio alginolyticus EPJS	http://db-mml.sjtu.edu.cn/SecReT6/feature_page.php?t6ss_id=794	% Identity	0.32	0.58	0.38	0.36	0.3	0.31		0.46	0.3		0.34	0.29	0.28	0.29
		Coverage	0.94	0.95	0.92	0.93	0.85	1		0.96	0.37		0.97	0.79	0.97	0.93
Vibrio parahaemolyticus RIMD 2210633	http://db-mml.sjtu.edu.cn/SecReT6/feature_page.php?t6ss_id=44	% Identity	0.31	0.57	0.39	0.36	0.29	0.3	0.21	0.46	0.28	0.28	0.33	0.29	0.28	0.27
		Coverage	0.94	0.95	0.92	0.93	0.84	1	0.71	0.95	0.71	0.61	1	0.78	0.97	0.93
Shewanella baltica BA175	http://db-mml.sjtu.edu.cn/SecReT6/feature_page.php?t6ss_id=619	% Identity	0.27	0.61	0.41	0.35	0.36	0.33	0.23	0.44	0.32	0.32	0.39	0.35	0.29	0.24
		Coverage	0.97	0.95	0.92	0.93	0.86	1	0.67	0.96	0.67	0.53	0.99	0.79	0.97	0.94
Planctomyces brasiliensis DSM 5305	http://db-mml.sjtu.edu.cn/SecReT6/feature_page.php?t6ss_id=510	% Identity	0.31	0.65	0.4	0.25	0.35	0.35	0.33	0.48	0.29		0.23	0.24	0.32	0.34
		Coverage	0.97	0.98	0.92	0.84	0.88	1	0.8	0.95	0.8		0.95	0.14	0.05	0.9
Photobacterium profundum SS9	http://db-mml.sjtu.edu.cn/SecReT6/feature_page.php?t6ss_id=78	% Identity	0.28	0.58	0.38	0.31	0.28	0.33	0.29	0.46	0.3	0.29	0.39	0.32	0.3	0.27
		Coverage	0.94	1	0.92	0.93	0.65	1	0.62	0.96	0.68	0.65	1	0.79	0.96	0.89
Vibrio vulnificus YJ016	http://db-mml.sjtu.edu.cn/SecReT6/feature_page.php?t6ss_id=54	% Identity	0.32	0.58	0.4	0.34	0.28	0.3	0.24	0.44	0.29	0.3	0.36	0.3	0.3	0.24
		Coverage	0.92	0.95	0.92	0.93	0.82	1	0.71	0.97	0.67	0.56	0.98	0.8	0.98	0.84
Pseudoalteromonas sp. SM9913	http://db-mml.sjtu.edu.cn/SecReT6/feature_page.php?t6ss_id=414	% Identity	0.31	0.6	0.37	0.35	0.33	0.33	0.24	0.45	0.31	0.31	0.38	0.32	0.29	0.27
		Coverage	0.95	0.94	0.93	0.93	0.86	1	0.69	0.96	0.81	0.55	0.99	0.74	0.96	0.93
Saccharophagus degradans 2-40	http://db-mml.sjtu.edu.cn/SecReT6/feature_page.php?t6ss_id=119	% Identity	0.27	0.68	0.4	0.4	0.34	0.3	0.26	0.44	0.32	0.27	0.36	0.3	0.28	0.34
		Coverage	0.94	0.98	0.94	0.97	0.81	1	0.7	0.96	0.83	0.64	0.99	0.79	0.96	0.86
Marinomonas posidonica IVIA-Po-181	http://db-mml.sjtu.edu.cn/SecReT6/feature_page.php?t6ss_id=440	% Identity	0.24	0.49	0.34	0.26	0.33	0.22		0.44	0.27	0.31	0.32	0.27	0.21
		Coverage	0.88	0.94	0.92	0.97	0.72	0.97		0.95	0.62	0.53	0.99	0.3	0.78
Marinomonas mediterranea MMB-1	http://db-mml.sjtu.edu.cn/SecReT6/feature_page.php?t6ss_id=428	% Identity	0.24	0.47	0.33	0.25	0.29	0.23	0.24	0.44	0.27	0.27	0.28	0.25	0.22
		Coverage	0.86	0.97	0.92	0.97	0.67	0.97	0.71	0.95	0.64	0.56	0.99	0.29	0.93
Listonella anguillarum M3	http://db-mml.sjtu.edu.cn/SecReT6/feature_page.php?t6ss_id=843	% Identity	0.24	0.49	0.31	0.27		0.26	0.27	0.44	0.29	0.29	0.31	0.29	0.22
		Coverage	0.8	0.94	0.92	0.97		1	0.74	0.93	0.6	0.63	0.98	0.26	0.94
Vibrio anguillarum 775	http://db-mml.sjtu.edu.cn/SecReT6/feature_page.php?t6ss_id=445	% Identity	0.24	0.49	0.31	0.27		0.26	0.27	0.44	0.29	0.29	0.31	0.29	0.22
		Coverage	0.8	0.94	0.9	0.97		1	0.74	0.93	0.6	0.63	0.98	0.26	0.94
