# Supplementary material for: A novel stabilization mechanism for the type VI secretion system sheath
Source: Proc Natl Acad Sci U S A. 2021 Feb 8;118(7):e2008500118. doi: 10.1073/pnas.2008500118 (PMC7896307; doi:10.1073/pnas.2008500118)
Supplement: Supplementary File [file pnas.2008500118.sd02.xlsx]

## Sheet: ID of TagB1 int. partners 
													Pseudomonas putida rpoN			Pseudomonas putida rpoN tagB1-(StrepII)2			Pseudomonas putida rpoN			Pseudomonas putida rpoN tagB1-(StrepII)2
Significant	-LOG(P-value)	Difference	Protein ID	Gene name/PP number	Peptides	Unique peptides	Sequence coverage [%]	Moleculer weight [kDa]	Q-value	Score	Intensity	MS/MS count	Peptides CNTRL_1	Peptides CNTRL_2	Peptides CNTRL_3	Peptides TagB1_1	Peptides TagB1_2	Peptides TagB1_3	Log2 LFQ intensity CNTRL_1	Log2 LFQ intensity CNTRL_2	Log2 LFQ intensity CNTRL_3	Log2 LFQ intensity TagB1_1	Log2 LFQ intensity TagB1_2	Log2 LFQ intensity TagB1_3
YES	1.39359	3.31729	A0A140FWB5	PP_5562 (tagB1)	9	9	39.8	28.531	0	323.31	146880	43	2	0	0	8	9	7	12.0955	NaN	NaN	14.0606	14.7625	13.8447
YES	2.24126	1.9825	Q88IB1	PP_3088 (tssA1)	15	15	61.8	39.853	0	323.31	442870	117	5	0	4	14	14	12	14.2072	NaN	13.6312	15.8782	16.1518	15.6751
NO	0.0182352	0.0595708	Q88M43	minE	2	2	21.4	9.7089	0	16.672	3907.3	8	2	0	2	0	0	0	10.9601	NaN	10.6957	NaN	NaN	NaN
NO	0.0386789	-0.157599	Q88BX5	atpC	4	4	31.7	14.537	0	132.28	2912.2	8	4	0	3	0	0	0	10.24	NaN	11.1124	NaN	NaN	NaN
NO	0.087519	-0.1609	Q88BX4	atpD	11	11	30.6	49.359	0	220.93	21781	34	9	0	5	4	5	3	12.4099	NaN	11.6834	NaN	11.3901	11.4863
NO	0.0718691	-0.262419	Q88BX2	atpA	9	9	18.5	55.352	0	214.52	8069.2	16	7	0	5	0	1	0	11.6333	NaN	11.0288	NaN	NaN	NaN
NO	0.298687	-0.968764	Q88FM4	mccB	8	8	16.4	57.504	0	145.68	7314.8	16	8	0	3	0	0	0	12.371	NaN	11.1904	NaN	NaN	NaN
NO	0.290648	-1.15188	Q88E26	PP_4642	3	3	19.5	15.247	0	77.632	7187.3	8	3	0	3	0	0	0	11.9885	NaN	12.0503	NaN	NaN	NaN
NO	0.286001	-1.16524	Q88K24	rplT	2	2	16.1	13.28	0	22.685	4286.6	6	2	0	2	0	0	0	11.0754	NaN	11.4746	NaN	NaN	NaN
NO	0.516153	-1.43945	Q88RG2	PP_0168	12	12	7.4	888.21	0	314.38	12089	23	12	0	5	0	0	0	12.8299	NaN	12.4229	NaN	NaN	NaN
NO	0.631875	-2.16027	Q88C37	pycB	9	9	14	65.626	0	195.04	15682	28	9	0	7	0	0	0	13.4666	NaN	12.5509	NaN	NaN	NaN
NO	0.764551	-2.933	Q88DU1	grpE	6	6	34.6	20.531	0	150.47	15166	17	5	0	6	0	0	0	12.9303	NaN	13.283	NaN	NaN	NaN
NO	1.01407	-3.12755	Q88GV6	PP_3611	7	7	39.4	20.824	0	226.37	27450	32	7	0	7	0	0	0	13.5735	NaN	13.5853	NaN	NaN	NaN
YES	1.72835	-3.13963	Q88KJ1	tig	12	12	33	48.517	0	323.31	28981	34	12	0	10	0	0	0	13.8953	NaN	14.0537	NaN	NaN	NaN
NO	1.17375	-3.74681	Q88DU2	dnaK	19	19	31.4	68.8	0	323.31	54538	66	16	1	15	0	0	0	14.6934	NaN	14.6647	NaN	NaN	NaN
YES	1.34987	-4.15236	Q88N55	groL	14	14	31.5	56.743	0	323.31	62624	59	13	3	12	1	1	2	14.8159	13.7761	14.8184	NaN	NaN	NaN
YES	1.64876	-4.90526	Q88MY8	PP_1430	8	8	16.7	52.617	0	267.46	72526	27	7	1	6	0	0	0	15.2139	NaN	15.3986	NaN	NaN	NaN
